# Supplementary material for: Efficient Construction of Symmetrical Diaryl Sulfides via a Supported Pd Nanocatalyst-Catalyzed C-S Coupling Reaction
Source: Int J Mol Sci. 2022 Dec 6;23(23):15360. doi: 10.3390/ijms232315360 (PMC9738011; doi:10.3390/ijms232315360)
Supplement: Supplementary file 1 [file ijms-23-15360-s001.zip]

Archive with 1 entries (1 files):
- ijms-2012366-supplementary.pdf
